# Supplementary material for: The Leucine-Rich Repeat Kinase 2 Variant LRRK2G2019S Up-Regulates L-Type (CaV1.3) Calcium Channel via the CaVβ3 Subunit: Possible Role in the Pathogenesis of Parkinson’s Disease
Source: Int J Mol Sci. 2025 Mar 31;26(7):3229. doi: 10.3390/ijms26073229 (PMC11989569; doi:10.3390/ijms26073229)
Supplement: Supplementary file 1 [file ijms-26-03229-s001.zip]

Archive with 1 entries (1 files):
- ijms-3396768-supplementary.pdf
